# Supplementary material for: Body Composition Assessment by Air-Displacement Plethysmography Compared to Dual-Energy X-ray Absorptiometry in Full-Term and Preterm Aged Three to Five Years
Source: J Clin Med. 2022 Mar 14;11(6):1604. doi: 10.3390/jcm11061604 (PMC8952802; doi:10.3390/jcm11061604)
Supplement: Supplementary file 1 [file jcm-11-01604-s001.zip]

Archive with 1 entries (1 files):
- jcm-1570184-supplementary.pdf
